# Supplementary material for: Intrinsic endothelial hyperresponsiveness to inflammatory mediators drives acute episodes in models of Clarkson disease
Source: J Clin Invest. 2024 Mar 19;134(10):e169137. doi: 10.1172/JCI169137 (PMC11093607; doi:10.1172/JCI169137)
Supplement: Supporting data values [file jci-134-169137-s155.xlsx]

## Sheet: Figure 1B
Fibrinogen/CD31 ratio
CTRL		ISCLS
Veh	Histamine	Veh	Histamine
0.19	4.02	1.06	12.2335
0.4	3.54	0.43	5.63
0.739242	4.797	0.13	9.36
0.1946	4.90297	0.0774	15.45
	5.738		9.46
			18.26
			10.949

## Sheet: Figure 1D
SMAA/CD31 ratio
CTRL	ISCLS
1.22381	1.30942
1.37998	1.38479
1.34617	1.74934
1.62852	1.69405
	1.45998
	1.63151
	1.55639

## Sheet: Figure 1F
Collagen IV/CD31 ratio
CTRL	ISCLS
1.82882	1.82353
1.47596	1.98506
1.97359	2.01561
2.0563	1.77207
	2.01215
	2.08164
	2.3221

## Sheet: Figure 2B
VE-cad/CD31 ratio
CTRL		ISCLS
Saline	Histamine	Saline	Histamine
1.00406	0.7716	0.751647	0.627719
0.798657	0.695035	0.889228	0.718213
1.08249	0.703649	0.7489	0.614242
1.34532	0.994421	0.645539	0.511089
		0.619969	0.538988
		0.655793	0.452406
		0.632531	0.340668

## Sheet: Figure 2D
pVE-cad/CD31 fold increase
CTRL	ISCLS
1.25362	2.45362
1.0917	1.27631
1.09309	2.37106
1.21949	1.28973
	1.12721
	2.06943
	2.06538

## Sheet: Figure 2E
Fibrinogen / CD31		pVE-cad/CD31
3.68		1.09169
3.54		1.25274
4.9		1.21949
4.795		1.09309
5.7358		1.73662
12.4233		2.06943
5.63		1.28973
9.36		2.37106
15.45		2.45362
9.46		2.15555
18.26		2.06537
10.949		3.17126

## Sheet: Figure 3A
	TER			TER
	CTRL			ISCLS
time (hr)	Set 1	Set 2		Set 1	Set 2
-0.95873	0.963804	0.968952		1.00261	1.01689
-0.908728	0.968932	0.972555		1.00652	1.01464
-0.85873	0.97288	0.969446		0.995771	1.00992
-0.808727	0.974521	0.965826		0.998263	1.00618
-0.758725	0.97464	0.966154		0.999721	1.01211
-0.708723	0.97535	0.966837		0.997913	0.998455
-0.658725	0.978038	0.968952		1.00029	0.994509
-0.608722	0.973624	0.972127		0.998736	0.998147
-0.55872	0.979987	0.973544		0.997872	0.998385
-0.508718	0.979904	0.977672		0.995499	0.995664
-0.45872	0.978871	0.977837		0.99579	1.00282
-0.408717	0.983589	0.981059		0.997459	1.01009
-0.358715	0.984318	0.983004		0.998132	1.01171
-0.308717	0.984987	0.986057		1.00048	1.00598
-0.258715	0.989504	0.9892		1.00115	1.00428
-0.208712	0.985727	0.9887		0.999842	1.00076
-0.158714	0.988514	0.99708		1.00004	1.00078
-0.108712	0.990764	0.998246		1.00097	0.997762
-0.0587097	0.9968	0.997221		1.00142	1.00243
-0.00870722	1	1		1	1
0.0475656	0.997838	1.00126		0.818978	0.837134
0.0808281	0.963135	0.972473		0.781425	0.79968
0.114164	0.922081	0.931009		0.740067	0.754847
0.147501	0.892289	0.900891		0.709102	0.720949
0.180837	0.865884	0.876683		0.689153	0.699284
0.214173	0.842619	0.856412		0.677016	0.684733
0.24751	0.827774	0.841249		0.671174	0.675169
0.280846	0.819006	0.835441		0.669301	0.671392
0.314178	0.818649	0.83596		0.673776	0.67109
0.347514	0.823095	0.841745		0.680728	0.673203
0.380846	0.831661	0.852531		0.689073	0.677963
0.414183	0.842874	0.865403		0.698116	0.685558
0.447515	0.858232	0.880874		0.707874	0.695702
0.480851	0.874075	0.897448		0.720335	0.70567
0.514183	0.887846	0.913277		0.730579	0.715053
0.547519	0.903596	0.930581		0.741894	0.724258
0.580856	0.918716	0.944015		0.752437	0.732795
0.614192	0.931578	0.95425		0.759998	0.740378
0.647528	0.940232	0.96366		0.766995	0.746776
0.680865	0.94695	0.969425		0.773597	0.753148
0.714201	0.952607	0.973472		0.77878	0.759345
0.747533	0.95479	0.975298		0.783459	0.764021
0.780865	0.956238	0.978621		0.786873	0.767263
0.814197	0.96089	0.97739		0.787214	0.767576
0.847533	0.962431	0.979384		0.788726	0.769308
0.880866	0.965996	0.982512		0.787645	0.767661
0.914202	0.967793	0.986445		0.787203	0.769563
0.947538	0.972917	0.990379		0.787598	0.770147
0.980874	0.979465	0.995421		0.787718	0.769521
1.01421	0.986673	1.00212		0.78842	0.769032
1.04755	0.992958	1.00664		0.789303	0.768092
1.08088	1.00085	1.01161		0.788408	0.768534
1.11422	1.00948	1.01688		0.78971	0.767718
1.14755	1.01897	1.02149		0.790184	0.76864
1.18089	1.02775	1.02875		0.79328	0.770163
1.21422	1.0364	1.03663		0.795632	0.772422
1.24756	1.04419	1.04382		0.799426	0.774214
1.2809	1.04983	1.05412		0.801341	0.776925
1.31423	1.05976	1.06165		0.805525	0.780446
1.34757	1.06947	1.06935		0.809677	0.784338
1.3809	1.07749	1.07773		0.815879	0.787747
1.41424	1.08524	1.0865		0.818947	0.791696
1.44757	1.09625	1.09436		0.824931	0.79673
1.48091	1.10577	1.10307		0.830806	0.802734
1.51424	1.11068	1.11226		0.836993	0.810649
1.54758	1.11593	1.12339		0.846159	0.816727
1.58092	1.12599	1.12908		0.853323	0.822926
1.61425	1.13384	1.13934		0.859468	0.831056
1.64759	1.14485	1.15226		0.865169	0.839281
1.68092	1.15386	1.15819		0.870636	0.849451
1.71426	1.15965	1.16507		0.876119	0.857275
1.74759	1.16741	1.17184		0.882113	0.86415
1.78092	1.17392	1.17854		0.889179	0.871641
1.81426	1.18005	1.18343		0.895906	0.879556
1.84759	1.1891	1.19296		0.899984	0.886826
1.88092	1.19501	1.19819		0.905909	0.892251
1.91426	1.20467	1.20632		0.912458	0.897496
1.9476	1.21111	1.20999		0.916489	0.90166
1.98093	1.21606	1.21444		0.920534	0.910431
2.01427	1.22411	1.21807		0.925692	0.913624
2.04761	1.22864	1.22076		0.928471	0.918172
2.08094	1.23047	1.22334		0.932317	0.921029
2.11428	1.23507	1.22619		0.939755	0.923888
2.14761	1.23457	1.23154		0.945362	0.928204
2.18095	1.24111	1.23158		0.950819	0.933133
2.21428	1.24464	1.23366		0.956311	0.938147
2.24762	1.24655	1.23552		0.961481	0.943498
2.28096	1.24552	1.23851		0.967218	0.947368
2.31429	1.24429	1.24541		0.971942	0.952301
2.34763	1.24921	1.2497		0.979099	0.955646
2.38096	1.2457	1.25145		0.98433	0.956012
2.4143	1.2479	1.25026		0.988484	0.956796
2.44764	1.2472	1.24886		0.992466	0.961566
2.48097	1.24409	1.25344		0.997556	0.965874
2.51431	1.2375	1.25349		1.00016	0.965854
2.54764	1.24081	1.25741		1.00214	0.967923
2.58098	1.23925	1.25898		1.00404	0.969735
2.61431	1.24098	1.25757		1.00736	0.972322
2.64765	1.23863	1.25454		1.01096	0.978787
2.68099	1.23688	1.24902		1.01369	0.985257
2.71432	1.23773	1.25154		1.01617	0.987899
2.74765	1.24139	1.24653		1.01985	0.99286
2.78099	1.24184	1.24806		1.02466	0.994176
2.81432	1.23901	1.2496		1.02951	0.997831
2.84765	1.23938	1.2446		1.0359	0.998457
2.88099	1.24001	1.24348		1.03901	1.00161
2.91433	1.23913	1.24476		1.04533	1.00779
2.94766	1.23828	1.24168		1.04986	1.01257
2.981	1.23845	1.24311		1.05376	1.01628
3.01433	1.236	1.24589		1.05549	1.02203
3.04767	1.23632	1.25056		1.05922	1.02645
3.081	1.23568	1.24606		1.06031	1.02934
3.11434	1.23758	1.24619		1.0628	1.03395
3.14768	1.23823	1.24551		1.06658	1.03518
3.18101	1.24058	1.2487		1.06799	1.03759
3.21435	1.23923	1.25133		1.07276	1.04037
3.24769	1.23798	1.2564		1.0787	1.04402
3.28102	1.23612	1.26164		1.08146	1.04577
3.31436	1.23795	1.26159		1.08599	1.04935
3.34769	1.23738	1.2581		1.09184	1.05169
3.38103	1.236	1.2552		1.09395	1.05234
3.41436	1.24048	1.25496		1.09467	1.05383
3.44769	1.24296	1.25667		1.09553	1.05678
3.48103	1.24499	1.26005		1.09951	1.05938
3.51437	1.24768	1.2576		1.10415	1.06182
3.5477	1.2491	1.25801		1.10497	1.06246
3.58104	1.2532	1.25759		1.10871	1.0626
3.61437	1.25581	1.25791		1.11427	1.06236
3.6477	1.25661	1.25931		1.11728	1.05799
3.68104	1.25867	1.2631		1.11772	1.05983
3.71438	1.25864	1.26207		1.11841	1.05913
3.74771	1.25644	1.26164		1.12304	1.06009
3.78105	1.26301	1.25744		1.12274	1.06182
3.81438	1.2612	1.26005		1.12063	1.05862
3.84771	1.26483	1.26074		1.10785	1.05885
3.88105	1.26873	1.263		1.10693	1.05772
3.91438	1.26944	1.26363		1.10662	1.0593
3.94772	1.26515	1.26518		1.10824	1.06409
3.98105	1.265	1.27177		1.11	1.06501
4.01439	1.26962	1.27562		1.11093	1.0602

## Sheet: Figure 3B
TER (%change)
CTRL	ISCLS
-19.688	-11.775
-11.43	-30.7733
-25.0833	-22.235
-24.4	-36.975
-13.64	-30.25
-12.2	-32.3
-12.5	-24.1
-11.5

## Sheet: Figure 3C
TER AUC
CTRL	ISCLS
0.1471	0.07
0.04002	0.148355
0.107767	0.08829
0.1653	0.23205
0.03312	0.1829
0.03936	0.1686
0.02119	0.51485
0.04843

## Sheet: Figure 3D
	TER			TER
	CTRL			ISCLS
time (hr)	Set 1	Set 2		Set 1	Set 2
-0.998907	1.00965	1.01355		1.00886	1.00422
-0.98559	1.01087	1.01324		1.00953	1.00439
-0.972283	1.00994	1.01355		1.00875	1.00529
-0.958966	1.00966	1.01371		1.00805	1.00604
-0.945654	1.01057	1.01231		1.00831	1.00736
-0.932342	1.00832	1.00817		1.00848	1.00622
-0.919026	1.006	1.0049		1.00815	1.00687
-0.906052	1.00448	1.00239		1.00824	1.00664
-0.892743	1.00273	1.00148		1.00893	1.00585
-0.879426	1.00192	1.00114		1.00948	1.00519
-0.866109	1.00233	0.999924		1.01005	1.00511
-0.852793	1.00365	0.999813		1.01097	1.00513
-0.83949	1.00476	0.999108		1.0105	1.0045
-0.826177	1.00541	0.999141		1.01	1.00338
-0.813189	1.00618	0.999053		1.00924	1.00375
-0.799872	1.00569	0.998524		1.00883	1.00373
-0.786564	0.999213	0.998126		1.00741	1.0037
-0.773252	0.993441	0.999583		1.00713	1.00354
-0.75994	0.994089	1.00078		1.00827	1.00337
-0.746614	0.994762	1.00142		1.00847	1.0053
-0.733306	0.994807	1.00272		1.00862	1.00533
-0.719999	0.995799	1.00149		1.00887	1.00517
-0.706681	0.996826	1.002		1.00861	1.0047
-0.693364	0.998408	1.00178		1.00835	1.00433
-0.680047	0.998716	1.00153		1.00868	1.00375
-0.666731	0.999304	1.00263		1.0086	1.00384
-0.653415	0.999917	1.00379		1.00889	1.00404
-0.640107	1.00085	1.00369		1.00809	1.0042
-0.626791	1.0013	1.0039		1.0072	1.00372
-0.613479	1.00105	1.00265		1.00747	1.00329
-0.600176	1.00184	1.00232		1.00634	1.00231
-0.586864	1.00196	1.00079		1.0061	1.00225
-0.573551	1.00245	1.00198		1.00563	1.00194
-0.560239	1.00354	1.00309		1.00764	1.00282
-0.546921	1.00461	1.00285		1.00805	1.00443
-0.533614	1.00514	1.00168		1.00767	1.00438
-0.520302	1.00591	1.00107		1.00855	1.00423
-0.50699	1.00578	1.00082		1.00802	1.00445
-0.493682	1.0053	1.0007		1.0081	1.00433
-0.480374	1.00531	0.999197		1.0079	1.00506
-0.467058	1.00411	0.996252		1.00815	1.00568
-0.453738	1.00333	0.99429		1.00686	1.0071
-0.440431	1.00233	0.991833		1.00646	1.00723
-0.427123	1.00231	0.99115		1.00595	1.00659
-0.413802	1.00146	0.991106		1.00549	1.00535
-0.400494	0.998881	0.989739		1.00501	1.00359
-0.387186	0.996806	0.989443		1.0041	1.00316
-0.373874	0.995194	0.990048		1.00358	1.00285
-0.360557	0.995163	0.988949		1.00349	1.00373
-0.347241	0.994767	0.989895		1.00394	1.00459
-0.333936	0.994552	0.990621		1.00288	1.00482
-0.32062	0.994544	0.991877		1.002	1.0045
-0.307308	0.993958	0.992494		1.00104	1.00394
-0.293999	0.993586	0.994476		1.00146	1.00348
-0.280691	0.993586	0.995403		1.00092	1.00303
-0.267384	0.994279	0.99666		1.00016	1.002
-0.254072	0.995553	0.997256		0.999394	1.00091
-0.240751	0.995081	0.997851		0.998467	1.00024
-0.227435	0.994627	0.99869		0.998243	1.00049
-0.214122	0.994627	0.99923		0.995437	1.0006
-0.20081	0.995007	0.998975		0.995318	1.00047
-0.187494	0.997388	0.998026		0.996013	1.00096
-0.174173	0.99843	0.99882		0.995775	1.00015
-0.160861	0.999108	0.998445		0.99508	1.00108
-0.147553	0.998537	0.998599		0.994564	1.00096
-0.13424	0.998304	0.998334		0.994855	1.00067
-0.120919	0.998676	0.998101		0.995994	1.00199
-0.107606	0.998793	0.998973		0.99716	1.00299
-0.0942931	0.998437	0.998367		0.997954	1.00135
-0.0809811	0.997907	0.998797		0.998755	1.00055
-0.0676647	0.997779	0.99831		0.998668	1.00046
-0.0543528	0.998676	0.99756		0.997907	0.99987
-0.0410408	0.999259	0.995752		0.997781	1.00032
-0.0277289	0.999685	0.997992		0.998906	0.999828
-0.0144125	0.999884	0.999139		0.999066	0.999097
-0.00109167	1	1		1	1
0.0122214	1.00024	1.00031		0.999556	0.998761
0.119848	0.897866	0.883055		0.896572	0.901514
0.133166	0.903114	0.887624		0.899963	0.903013
0.146478	0.904891	0.888962		0.895152	0.897528
0.159785	0.903856	0.888692		0.883211	0.884864
0.173097	0.902443	0.887647		0.865444	0.870525
0.186409	0.899646	0.884686		0.840981	0.849365
0.199717	0.899244	0.882117		0.813348	0.824287
0.213029	0.898275	0.878575		0.785793	0.799577
0.226354	0.897971	0.877626		0.757946	0.773216
0.239666	0.896512	0.875561		0.733424	0.74912
0.252982	0.897703	0.874883		0.709673	0.727238
0.266299	0.900949	0.875378		0.686369	0.705442
0.279612	0.903568	0.87746		0.66755	0.685178
0.292919	0.906257	0.881485		0.652756	0.669808
0.306231	0.910421	0.885918		0.639883	0.656653
0.319552	0.914512	0.890054		0.628947	0.646675
0.332869	0.919593	0.895007		0.620184	0.639013
0.346186	0.923414	0.902024		0.612805	0.633173
0.359502	0.929202	0.908058		0.60762	0.629556
0.372818	0.935005	0.913951		0.603671	0.627554
0.386128	0.939615	0.918907		0.601849	0.627051
0.39944	0.944397	0.9247		0.60156	0.627715
0.412757	0.950547	0.93019		0.602624	0.62877
0.426073	0.955207	0.935504		0.605445	0.631547
0.439385	0.959017	0.939721		0.609405	0.635429
0.452702	0.962875	0.944995		0.613556	0.64022
0.466019	0.966563	0.949985		0.619027	0.645048
0.479341	0.970937	0.956539		0.623683	0.651467
0.492657	0.975095	0.961534		0.628849	0.658788
0.505964	0.979225	0.966536		0.634183	0.665802
0.519281	0.982859	0.972298		0.639571	0.674986
0.532597	0.987759	0.975791		0.645759	0.684375
0.545905	0.992006	0.979055		0.652553	0.693837
0.559067	0.995969	0.982162		0.660824	0.701922
0.572383	0.999233	0.98696		0.668712	0.711679
0.585691	1.00289	0.990292		0.676994	0.72252
0.598998	1.00665	0.992339		0.684713	0.730757
0.612306	1.00967	0.9953		0.692715	0.738803
0.625614	1.01279	0.999484		0.700929	0.748733
0.638926	1.01649	1.0028		0.70868	0.756678
0.652243	1.01919	1.0052		0.71748	0.764677
0.665551	1.02222	1.00878		0.727012	0.772072
0.678863	1.02373	1.0121		0.735618	0.780014
0.692176	1.02543	1.01483		0.74389	0.787962
0.705496	1.02649	1.01699		0.752485	0.794909
0.718804	1.02892	1.01962		0.761587	0.803049
0.732116	1.03072	1.02267		0.771294	0.810831
0.745433	1.03322	1.02531		0.779826	0.819165
0.758754	1.03719	1.02864		0.78737	0.826994
0.772062	1.03861	1.03147		0.794518	0.834317
0.785369	1.0402	1.03351		0.802401	0.841775
0.798504	1.04206	1.03633		0.809698	0.847686
0.811821	1.04361	1.03811		0.817352	0.854229
0.825133	1.0438	1.04118		0.824759	0.859949
0.838447	1.04468	1.04348		0.831612	0.865044
0.851756	1.04617	1.04548		0.837541	0.871496
0.864764	1.04731	1.04709		0.84428	0.878058
0.878072	1.04874	1.04787		0.852395	0.884042
0.891388	1.04956	1.04866		0.859444	0.888969
0.904709	1.05048	1.05167		0.865735	0.89536
0.918025	1.05091	1.05399		0.872065	0.901848
0.931337	1.05255	1.0548		0.878952	0.907497
0.944649	1.0533	1.05607		0.885555	0.913548
0.957671	1.05461	1.05662		0.891696	0.918615
0.970984	1.05508	1.0592		0.897252	0.923529
0.9843	1.05597	1.05982		0.902789	0.926815
0.997608	1.05797	1.06061		0.909642	0.931416
1.01069	1.05828	1.062		0.91618	0.93734
1.024	1.05904	1.06274		0.921752	0.942346
1.03732	1.06021	1.0638		0.928829	0.946827
1.05064	1.06021	1.0652		0.932833	0.95091
1.06395	1.06198	1.06595		0.938028	0.955404
1.07726	1.06286	1.06613		0.944262	0.961315
1.09057	1.06376	1.06692		0.949234	0.968311
1.10389	1.0642	1.06704		0.955411	0.972627
1.1172	1.0649	1.067		0.961233	0.977107
1.13051	1.06517	1.06695		0.965723	0.981988
1.14382	1.06753	1.0667		0.970728	0.985931
1.15715	1.06997	1.06615		0.975609	0.989252
1.17045	1.07087	1.06636		0.979456	0.991848
1.18377	1.07109	1.06723		0.983543	0.995185
1.19709	1.07159	1.06614		0.987107	0.998525
1.2104	1.07202	1.06685		0.990443	1.0022
1.22372	1.07092	1.06724		0.994337	1.00439
1.23703	1.07075	1.06753		0.99742	1.00634
1.25034	1.07062	1.06731		1.00128	1.00895
1.26367	1.07045	1.06604		1.00509	1.01208
1.27698	1.071	1.06574		1.00812	1.01454
1.29029	1.0724	1.06531		1.01075	1.01639
1.30359	1.07412	1.06526		1.01286	1.01869
1.31691	1.07484	1.06478		1.01493	1.02003
1.33022	1.0757	1.06446		1.01634	1.02087
1.34354	1.07746	1.06591		1.01967	1.02268
1.35685	1.07801	1.06709		1.02219	1.02413
1.37017	1.07815	1.06739		1.02397	1.02451
1.38349	1.07801	1.0683		1.0256	1.02458
1.3968	1.07873	1.06838		1.02713	1.02504
1.41011	1.07892	1.06873		1.02861	1.02508
1.42343	1.07709	1.0679		1.02952	1.02576
1.43675	1.07547	1.06727		1.03271	1.02524
1.45005	1.07497	1.06591		1.03362	1.02539
1.46337	1.07458	1.06462		1.03432	1.02515
1.47669	1.07529	1.06383		1.03524	1.02483
1.49	1.07536	1.06316		1.03551	1.02483
1.50332	1.07532	1.06316		1.03641	1.02381
1.51663	1.07421	1.06325		1.03723	1.02324
1.52994	1.075	1.06312		1.03655	1.02255
1.54325	1.07432	1.06159		1.03596	1.02253
1.55656	1.07449	1.06156		1.03531	1.022
1.56988	1.07357	1.0619		1.03498	1.02156
1.58319	1.07353	1.06116		1.03489	1.01878
1.5965	1.07344	1.0612		1.03498	1.01749
1.60981	1.07307	1.0615		1.03496	1.01696
1.62312	1.07294	1.05999		1.03435	1.01614
1.63644	1.07368	1.06081		1.03347	1.0154
1.64975	1.07448	1.06245		1.03268	1.01468
1.66307	1.07445	1.06291		1.03274	1.01306
1.67638	1.07442	1.06215		1.03174	1.01172
1.68969	1.075	1.06162		1.03131	1.01022
1.703	1.07378	1.05973		1.03049	1.00825
1.71631	1.07261	1.0592		1.0299	1.00636
1.72962	1.07057	1.05784		1.02825	1.00417
1.74293	1.06868	1.05742		1.02643	1.00245
1.75626	1.068	1.05529		1.02438	1.00112
1.76957	1.06688	1.05441		1.02338	0.998837
1.78288	1.0665	1.05252		1.02121	0.996277
1.7962	1.06546	1.05196		1.01878	0.993787
1.80953	1.06584	1.05163		1.01715	0.99285
1.82283	1.06592	1.05002		1.01585	0.991459
1.83615	1.06584	1.04918		1.01484	0.989567
1.84947	1.06444	1.04852		1.01338	0.988135
1.86277	1.06489	1.04731		1.01119	0.98787
1.87608	1.06543	1.04767		1.01109	0.987921
1.88939	1.06486	1.0468		1.01035	0.98726
1.90271	1.0634	1.04615		1.00909	0.987921
1.91602	1.06294	1.04522		1.0079	0.986624
1.92933	1.06259	1.04452		1.00678	0.986384
1.94255	1.06269	1.04421		1.00435	0.985891
1.95586	1.0618	1.04429		1.00362	0.984887
1.96918	1.06158	1.04368		1.00182	0.984051
1.9825	1.06162	1.04285		0.999913	0.982859
1.99581	1.0615	1.04151		0.999567	0.981215
2.00912	1.05943	1.04077		0.998505	0.980538
2.02244	1.05883	1.03965		0.997412	0.979074
2.03576	1.05695	1.03846		0.996307	0.977236
2.04907	1.05538	1.03737		0.995579	0.976727
2.06239	1.05392	1.03687		0.99422	0.975652
2.0757	1.05295	1.03614		0.994316	0.975527
2.08902	1.05296	1.03587		0.993107	0.974141
2.10234	1.05237	1.03582		0.991859	0.97258
2.11565	1.05358	1.03434		0.990887	0.970733
2.12896	1.05304	1.0335		0.990555	0.96903
2.14227	1.05247	1.03315		0.990222	0.967407
2.15558	1.05265	1.03241		0.989597	0.96594
2.16889	1.05239	1.03215		0.990031	0.964496
2.18221	1.05181	1.03249		0.988942	0.964306
2.19553	1.05099	1.03118		0.989523	0.963706
2.20885	1.05084	1.02971		0.989002	0.962808
2.22216	1.05059	1.02845		0.988285	0.961134
2.23547	1.04999	1.02806		0.987197	0.960983
2.24879	1.04917	1.02711		0.986384	0.959299
2.2621	1.04874	1.02744		0.985099	0.958972
2.27541	1.04829	1.02622		0.983697	0.958294
2.28872	1.04822	1.0256		0.982303	0.956574
2.30204	1.04877	1.02427		0.981578	0.955658
2.31535	1.04825	1.02302		0.980815	0.953137
2.32866	1.04608	1.02194		0.981081	0.950866
2.34172	1.04448	1.02152		0.981025	0.949438
2.35506	1.04433	1.02044		0.980096	0.948679
2.36836	1.04367	1.01969		0.978979	0.947707
2.3817	1.04281	1.02002		0.978682	0.946216
2.39502	1.04279	1.02019		0.978886	0.94662
2.40833	1.04195	1.01956		0.979013	0.945994
2.42135	1.04174	1.01895		0.978659	0.945426
2.43438	1.04134	1.0183		0.977456	0.945459
2.44738	1.04101	1.01822		0.976166	0.94359
2.46068	1.0398	1.01937		0.976284	0.942923
2.47399	1.03855	1.01989		0.976708	0.941944
2.4873	1.03744	1.01919		0.975182	0.941006
2.50062	1.03711	1.01876		0.975173	0.941047
2.51364	1.03557	1.01795		0.97669	0.939929
2.52694	1.03581	1.01638		0.977013	0.939855
2.54027	1.03496	1.01621		0.976267	0.937833
2.55328	1.03468	1.01592		0.975003	0.936478
2.56659	1.03427	1.01529		0.975521	0.934837
2.5796	1.03455	1.01424		0.974263	0.934172
2.59291	1.03341	1.01439		0.973249	0.933434
2.60622	1.03376	1.01453		0.97284	0.932114
2.61947	1.03387	1.01374		0.972275	0.931761
2.63278	1.03373	1.01261		0.971773	0.932204
2.6461	1.03359	1.01166		0.971012	0.93131
2.65941	1.03332	1.01034		0.969867	0.931458
2.67272	1.03307	1.00899		0.968989	0.930827
2.68603	1.03234	1.00794		0.967836	0.929328
2.69905	1.03238	1.00649		0.967609	0.927887
2.71233	1.03271	1.00574		0.966206	0.928035
2.72565	1.03204	1.00549		0.965822	0.928076
2.73896	1.03089	1.00485		0.965556	0.927273
2.75246	1.02975	1.00385		0.96373	0.925891
2.76549	1.02919	1.00395		0.962329	0.924959
2.7788	1.02811	1.00343		0.961201	0.924726
2.79211	1.02733	1.004		0.959347	0.924142
2.80542	1.02605	1.00337		0.959418	0.923561
2.81873	1.02562	1.00437		0.956987	0.922197
2.83205	1.02543	1.00394		0.955345	0.920887
2.84536	1.02487	1.00388		0.953901	0.921765
2.85867	1.0237	1.00458		0.953066	0.920973
2.87199	1.02285	1.00449		0.952308	0.920337
2.8853	1.02178	1.00257		0.951895	0.920663
2.89861	1.0203	1.00188		0.950086	0.920492
2.91193	1.01978	1.00138		0.949672	0.919749
2.92525	1.0177	1.00044		0.949844	0.918893
2.93857	1.01587	0.998697		0.949609	0.917841
2.95188	1.01433	0.998102		0.950101	0.917596
2.96518	1.0131	0.998058		0.950296	0.916244
2.9785	1.01328	0.997627		0.951162	0.916097
2.99181	1.01328	0.997872		0.951427	0.916309
3.00513	1.01339	0.99795		0.950803	0.915494
3.01845	1.01188	0.9973		0.949517	0.914704
3.03175	1.01071	0.997168		0.949384	0.913841
3.04507	1.00986	0.996539		0.948371	0.913345
3.05838	1.00903	0.995636		0.947966	0.911847
3.07169	1.00823	0.993952		0.947537	0.912002
3.08501	1.00797	0.994493		0.947498	0.912124
3.09832	1.00784	0.993492		0.94675	0.91162
3.11164	1.008	0.991642		0.946532	0.911294
3.12495	1.00714	0.991424		0.945637	0.911579
3.13826	1.00663	0.991346		0.945092	0.910758
3.15158	1.00517	0.99039		0.944532	0.909661
3.16489	1.00423	0.98994		0.944461	0.908402
3.17821	1.00301	0.989005		0.94499	0.908694
3.19152	1.00304	0.988884		0.944376	0.908922
3.20483	1.00296	0.987806		0.944205	0.907176
3.21814	1.00196	0.986641		0.943574	0.90666
3.23145	1.00097	0.986598		0.943776	0.90677
3.24476	0.999883	0.986675		0.94366	0.906513
3.25807	0.998031	0.986489		0.942912	0.905868
3.27138	0.997075	0.986884		0.942026	0.904407
3.28469	0.996041	0.986192		0.940588	0.90502
3.29801	0.994619	0.986864		0.941707	0.904837
3.31132	0.993577	0.98605		0.941326	0.904869
3.32464	0.992823	0.984852		0.939764	0.905146
3.33796	0.992195	0.984687		0.938023	0.904302
3.35127	0.991642	0.984269		0.937681	0.904238
3.36458	0.991529	0.983851		0.937727	0.903281
3.3779	0.990342	0.984182		0.938131	0.902641
3.39121	0.989569	0.982525		0.938029	0.901855
3.40452	0.988011	0.98225		0.936981	0.901255
3.41783	0.987598	0.98145		0.935863	0.901493
3.43114	0.987424	0.981747		0.93487	0.900525
3.44446	0.986345	0.981779		0.934513	0.899222
3.45776	0.984967	0.980912		0.933917	0.89927
3.47108	0.984489	0.980353		0.933203	0.898193
3.4844	0.984315	0.97965		0.932118	0.896721
3.49772	0.983889	0.97953		0.931281	0.894879
3.51103	0.983298	0.979453		0.930809	0.893095
3.52435	0.983785	0.979135		0.930538	0.892518
3.53766	0.983511	0.977282		0.930816	0.891625
3.55097	0.983511	0.976756		0.929779	0.88977
3.56401	0.982659	0.976163		0.929987	0.890664
3.57732	0.981318	0.97658		0.928477	0.890123
3.59063	0.981943	0.977468		0.928407	0.889695
3.60395	0.981995	0.977557		0.928414	0.888785
3.61726	0.981947	0.97714		0.927825	0.887191
3.63057	0.981431	0.978466		0.927283	0.887852
3.64388	0.981943	0.978204		0.926577	0.88642
3.6572	0.981144	0.978105		0.926105	0.886507
3.67051	0.980983	0.978324		0.925911	0.887159
3.68383	0.981118	0.977052		0.923978	0.886699
3.69713	0.981018	0.97567		0.923654	0.886595
3.71046	0.979781	0.975298		0.922866	0.887204
3.72377	0.97982	0.973194		0.922439	0.886733
3.73708	0.978681	0.972711		0.922368	0.885975
3.7504	0.978244	0.973127		0.921232	0.885975
3.76372	0.977794	0.972328		0.921341	0.885542
3.77704	0.977694	0.971988		0.921025	0.884625
3.79035	0.978518	0.970456		0.921	0.882503
3.80367	0.978306	0.970577		0.920018	0.88096
3.81699	0.978731	0.97014		0.918436	0.879531
3.83031	0.979381	0.968257		0.917107	0.8797
3.84361	0.979156	0.967218		0.915998	0.878962
3.85693	0.979091	0.966399		0.915133	0.879153
3.87023	0.979043	0.965655		0.91367	0.878679
3.88335	0.978041	0.964594		0.913761	0.878326
3.89667	0.977343	0.964736		0.914276	0.876625
3.90998	0.97648	0.964856		0.91469	0.875622
3.92329	0.976091	0.963917		0.914844	0.874838
3.9366	0.976191	0.9636		0.914844	0.87499
3.94991	0.976503	0.964224		0.914651	0.875501
3.96323	0.976905	0.964989		0.914335	0.874186
3.97653	0.977565	0.964999		0.913903	0.873515
3.98985	0.976866	0.965721		0.913117	0.873607
4.00316	0.976982	0.964563		0.912408	0.874415

[truncated: 35 more sheets: Figure 3E, Figure 3F, Figure 3G, Figure 3H, Figure 3I, Figure 4B, Figure 5B, Figure 5C, Figure 5D, Figure 5F, Figure 5I , Figure 5H, Figure 5J, Figure 6C, Figure 6D, Figure 6E, Figure 6H, Figure 6I, Figure 7B, Figure 7D …]
